# Supplementary material for: A Global Overview of Missed Nursing Care During Care of In-Patients with Cancer: A Scoping Review
Source: Nurs Rep. 2025 Nov 24;15(12):413. doi: 10.3390/nursrep15120413 (PMC12735627; doi:10.3390/nursrep15120413)
Supplement: Supplementary file 1 [file nursrep-15-00413-s001.zip]

Archive with 1 entries (1 files):
- nursrep-3977604-supplementary.pdf
